# Supplementary material for: NPGREAT: assembly of human subtelomere regions with the use of ultralong nanopore reads and linked-reads
Source: BMC Bioinformatics. 2022 Dec 16;23:545. doi: 10.1186/s12859-022-05081-3 (PMC9758922; doi:10.1186/s12859-022-05081-3)
Supplement: Supplementary file 2 — Additional file 2: QUAST comparison metrics of assemblies in this study. [file 12859_2022_5081_MOESM2_ESM.xlsx]

## Sheet: 9p
9p - Quast metrics:
Genome statistics	9p_NPGREAT	9p_SHASTA - 2	9p_SHASTA - 3	9p_SHASTA - 4	9p_SHASTA - 0 (automatically selected coverage)	9p_REXTAL
Genome fraction (%)	100	99.563	84.757	84.675	66.16	94.686
Duplication ratio	0.999	1.007	0.999	0.999	1	1.005
Largest alignment	299645	300774	254031	253831	198414	85931
Total aligned length	299645	300774	254031	253831	198414	285405
NGA50	299645	300774	254031	253831	198414	72427
LGA50	1	1	1	1	1	2
Misassemblies
# misassemblies	0	0	0	0	0	1
Misassembled contigs length	0	0	0	0	0	172949
Mismatches
# mismatches per 100 kbp	37.01	309.43	66.09	29.53	3.02	17.96
# indels per 100 kbp	68.68	899.15	183.71	123.64	45.36	7.39
# N's per 100 kbp	0	0	0	0	0	0
Statistics without reference
# contigs	1	1	1	1	1	64
Largest contig	299750	300781	254031	253831	198414	172949
Total length	299750	300781	254031	253831	198414	433068
Total length (>= 1000 bp)	299750	300781	254031	253831	198414	428026
Total length (>= 10000 bp)	299750	300781	254031	253831	198414	299469
Total length (>= 50000 bp)	299750	300781	254031	253831	198414	172949

## Sheet: 10p
10p - Quast metrics:
Genome statistics	10p_NPGREAT	10p_SHASTA - 2	10p_SHASTA - 3	10p_SHASTA - 4	10p_SHASTA - 0 (automatically selected coverage)	10p_REXTAL
Genome fraction (%)	99.902	99.973	98.765	99.21	98.839	97.376
Duplication ratio	1	1.014	1	1.004	1	1.006
Largest alignment	181146	182494	179129	180653	179401	127026
Total aligned length	181146	182991	179129	180653	179401	177646
NGA50	181146	182494	179129	180653	179401	127026
LGA50	1	1	1	1	1	1
Misassemblies
# misassemblies	0	1	0	0	0	0
Misassembled contigs length	0	183898	0	0	0	0
Mismatches
# mismatches per 100 kbp	50.76	301.57	107.71	47.78	10.04	55.47
# indels per 100 kbp	48	548.01	220.43	142.22	58.55	7.92
# N's per 100 kbp	0	0	0	0	0	0
Statistics without reference
# contigs	1	1	1	1	1	60
Largest contig	181280	183898	179244	180768	179401	127026
Total length	181280	183898	179244	180768	179401	463470
Total length (>= 1000 bp)	181280	183898	179244	180768	179401	457665
Total length (>= 10000 bp)	181280	183898	179244	180768	179401	361731
Total length (>= 50000 bp)	181280	183898	179244	180768	179401	177876

## Sheet: 18p
18p - Quast metrics:
Genome statistics	18p_NPGREAT	18p_SHASTA - 2	18p_SHASTA - 3	18p_SHASTA - 4	18p_SHASTA - 0 (automatically selected coverage)	18p_REXTAL
Genome fraction (%)	99.802	99.628	84.847	72.931	32.119	56.787
Duplication ratio	0.997	1.01	1.002	1	1	0.998
Largest alignment	383780	387978	327592	281270	123842	123911
Total aligned length	383780	387978	327592	281270	123842	218441
NGA50	383780	387978	327592	281270	-	14952
LGA50	1	1	1	1	-	4
Misassemblies
# misassemblies	0	0	0	0	0	1
Misassembled contigs length	0	0	0	0	0	165006
Mismatches
# mismatches per 100 kbp	325.02	310.49	124.69	61.51	88.8	104.56
# indels per 100 kbp	595.74	980.41	400.95	242.12	133.2	20.55
# N's per 100 kbp	0	0	0	0	0	0
Statistics without reference
# contigs	1	1	1	1	1	50
Largest contig	383781	387985	327741	281270	123842	165006
Total length	383781	387985	327741	281270	123842	329879
Total length (>= 1000 bp)	383781	387985	327741	281270	123842	325337
Total length (>= 10000 bp)	383781	387985	327741	281270	123842	239382
Total length (>= 50000 bp)	383781	387985	327741	281270	123842	165006

## Sheet: 19q
19q - Quast metrics:
Genome statistics	19q_NPGREAT	19q_SHASTA - 2	19q_SHASTA - 3	19q_SHASTA - 4	19q_SHASTA - 0 (automatically selected coverage)	19q_REXTAL
Genome fraction (%)	98.695	97.214	99.135	97.91	97.034	92.409
Duplication ratio	1.001	1.005	1.004	1.013	1	1.044
Largest alignment	123600	122348	124331	122528	121584	51911
Total aligned length	123600	122348	124674	122993	121584	118471
NGA50	123600	122348	124331	122528	121584	40220
LGA50	1	1	1	1	1	2
Misassemblies
# misassemblies	0	0	0	0	0	1
Misassembled contigs length	0	0	0	0	0	1334
Mismatches
# mismatches per 100 kbp	42.06	421.24	257.67	110.88	4.11	117.48
# indels per 100 kbp	111.62	707	370.4	230.73	51	20.73
# N's per 100 kbp	0	0	0	0	0	0
Statistics without reference
# contigs	1	1	2	2	1	104
Largest contig	123766	124680	124348	123652	121584	81730
Total length	123766	124680	125440	124298	121584	436961
Total length (>= 1000 bp)	123766	124680	125440	123652	121584	430851
Total length (>= 10000 bp)	123766	124680	124348	123652	121584	224931
Total length (>= 50000 bp)	123766	124680	124348	123652	121584	81730

## Sheet: 20p
20p - Quast metrics:
Genome statistics	20p_NPGREAT	20p_SHASTA - 2	20p_SHASTA - 3	20p_SHASTA - 4	20p_SHASTA - 0 (automatically selected coverage)	20p_REXTAL
Genome fraction (%)	99.78	99.15	99.039	99.032	59.979	95.562
Duplication ratio	1	1.005	1.001	1.001	1	1
Largest alignment	209251	209095	208033	207866	125800	118634
Total aligned length	209251	209095	208033	207866	125800	200426
NGA50	209251	209095	208033	207866	125800	118634
LGA50	1	1	1	1	1	1
Misassemblies
# misassemblies	0	0	0	0	0	0
Misassembled contigs length	0	0	0	0	0	0
Mismatches
# mismatches per 100 kbp	16.72	291.4	94.35	36.59	0	27.44
# indels per 100 kbp	52.56	582.32	257.55	143.95	34.98	6.98
# N's per 100 kbp	0	0	0	0	0	0
Statistics without reference
# contigs	1	1	1	1	1	38
Largest contig	209251	209819	208033	207866	125800	118634
Total length	209251	209819	208033	207866	125800	338110
Total length (>= 1000 bp)	209251	209819	208033	207866	125800	335821
Total length (>= 10000 bp)	209251	209819	208033	207866	125800	272749
Total length (>= 50000 bp)	209251	209819	208033	207866	125800	177201

## Sheet: 22q
22q - Quast metrics:
Genome statistics	22q_NPGREAT	22q_SHASTA - 2	22q_SHASTA - 3	22q_SHASTA - 4	22q_SHASTA - 0 (automatically selected coverage)	22q_REXTAL
Genome fraction (%)	99.073	99.63	98.326	98.326	98.322	91.535
Duplication ratio	0.999	1.016	1	1.009	1	1.015
Largest alignment	172584	172406	171568	173055	171506	56478
Total aligned length	172584	175717	171568	173055	171506	162040
NGA50	172584	172406	171568	173055	171506	45425
LGA50	1	1	1	1	1	2
Misassemblies
# misassemblies	0	0	0	0	0	3
Misassembled contigs length	0	0	0	0	0	97883
Mismatches
# mismatches per 100 kbp	232.06	517.91	169.68	87.46	0	109.61
# indels per 100 kbp	364.58	709.54	366.76	219.82	48.4	27.56
# N's per 100 kbp	0	0	0	0	0	0
Statistics without reference
# contigs	1	3	1	1	1	37
Largest contig	173265	172406	171569	173055	171506	60831
Total length	173265	176569	171569	173055	171506	271206
Total length (>= 1000 bp)	173265	176569	171569	173055	171506	269034
Total length (>= 10000 bp)	173265	172406	171569	173055	171506	208096
Total length (>= 50000 bp)	173265	172406	171569	173055	171506	60831
